# Supplementary material for: Quantifying Explainability in OCT Segmentation of Macular Holes and Cysts: A SHAP-Based Coverage and Factor Contribution Analysis
Source: Diagnostics (Basel). 2025 Dec 27;16(1):97. doi: 10.3390/diagnostics16010097 (PMC12785673; doi:10.3390/diagnostics16010097)
Supplement: Supplementary file 1 [file diagnostics-16-00097-s001.zip]

Archive with 1 entries (1 files):
- diagnostics-3951924-supplementary.pdf
